# Supplementary material for: Inter-individual stereotypy of the Platynereis larval visual connectome
Source: eLife. 2015 Jun 10;4:e08069. doi: 10.7554/eLife.08069 (PMC4477197; doi:10.7554/eLife.08069)
Supplement: Figure 3—figure supplement 1—source data 1. — DOI: http://dx.doi.org/10.7554/eLife.08069.012 [file elife08069s003.xlsx]

## Sheet: Sheet1
Name	Volume px	Volume um3	axonlength (smooth cable in nm)	cross IN1	total connection	maturation index			5.7nm/px
PRCal1	673744	3.84034	20687	5	9	0.555556
PRCal2	1.23214e+06	7.02319	32775	10	14	0.714286
PRCal3	1409798	8.03585	24409	16	19	0.842105
PRCal4	1.58035e+06	9.00798	22572	19	26	0.730769
PRCal5	1635871	9.32446	24326	18	26	0.692308
PRCal6	276214	1.57442	13972	0	1	0
PRCal7	468590	2.67097	15141	0	5	0
PRCar1	1.43809e+06	8.1971	27100	20	27	0.740741
PRCar2	576938	3.28855	21225	0	14	0
PRCar3	224478	1.27952	18180	0	1	0
PRCar4	2813916	16.0393	32558	22	32	0.6875
PRCar5	2310498	13.1698	26769	18	21	0.857143
PRCar6	1.26639e+06	7.21842	25819	11	12	0.916667
PRCar7	772122	4.40109	19074	6	7	0.857143
PRCpl1	2.65463e+06	15.1314	23194	11	22	0.5
PRCpl2	2.16751e+06	12.3548	21390	11	18	0.611111
PRCpl3	2.41795e+06	13.7823	27150	14	23	0.608696
PRCpl4	1.27799e+06	7.28452	28120	4	14	0.285714
PRCpl5	649945	3.70469	24753	0	2	0
PRCpr1	1.15717e+06	6.59585	29970	1	5	0.2
PRCpr2	622648	3.54909	23663	0	6	0
PRCpr3	2.26738e+06	12.9241	30049	12	18	0.666667
PRCpr4	2.54608e+06	14.5126	26901	11	15	0.733333
PRCpr5	1809669	10.3151	17697	8	13	0.615385
