# Supplementary material for: Inter-individual stereotypy of the Platynereis larval visual connectome
Source: eLife. 2015 Jun 10;4:e08069. doi: 10.7554/eLife.08069 (PMC4477197; doi:10.7554/eLife.08069)
Supplement: Source code 1. — Blender file containing the visual eye and larval eyespot connectome reconstructed from HT9-4. The file contains the complete anatomical model and connectivity information of the reconstructed visual eye and eyespot circuit from the whole-body dataset of HT9-4. Blender can be downloaded from [http://www.blender.org/]. Display settings can be changed and the connectivity can be analyzed as described in (Asadulina et al., 2015). DOI: http://dx.doi.org/10.7554/eLife.08069.014 [file elife08069s004.zip]

Archive with 1 entries (1 files):
- Figure 1XXXsource data 1.blend
